# Supplementary material for: Reactive Oxygen Species Regulation of Chemoresistance and Metastatic Capacity of Melanoma: Role of the Cancer Stem Cell Marker CD271
Source: Biomedicines. 2023 Apr 20;11(4):1229. doi: 10.3390/biomedicines11041229 (PMC10136133; doi:10.3390/biomedicines11041229)
Supplement: Supplementary file 1 [file biomedicines-11-01229-s001.zip]

Archive with 1 entries (1 files):
- biomedicines-2295673-supplementary.pdf
